# Supplementary material for: Evaluating a pedagogical approach to promoting academic integrity in higher education: An online induction program
Source: Front Psychol. 2022 Oct 5;13:1009305. doi: 10.3389/fpsyg.2022.1009305 (PMC9581242; doi:10.3389/fpsyg.2022.1009305)
Supplement: Supplementary file 1 [file Table_1.XLSX]

## Sheet: Feedback on UM resources1
Timestamp	Yourgender	Yourage	Yournationality	Postgraduateprogrammeattended	BeforeyourarrivalattheInformationSchoolwereyouawareoftheconcepto	IfyouselectedNotsurecouldyoupleaseexplainwhatyoumean	Evaluationpleaseindicatehowmuchyouagreewiththefollowingaspectsof	Evaluationpleaseindicatehowmuchyouagreewiththefollowingaspects_A	Evaluationpleaseindicatehowmuchyouagreewiththefollowingaspects_B	Evaluationpleaseindicatehowmuchyouagreewiththefollowingaspects_C	Evaluationpleaseindicatehowmuchyouagreewiththefollowingaspects_D	Evaluationpleaseindicatehowmuchyouagreewiththefollowingaspects_E	Evaluationpleaseindicatehowmuchyouagreewiththefollowingaspects_F	Evaluationpleaseindicatehowmuchyouagreewiththefollowingaspects_G	Evaluationpleaseindicatehowmuchyouagreewiththefollowingaspects_H	Doyouthinkthatthecurrentresourcesareadequatee.g.intermsofthedeli	Canyoupleaseelaborateonyouranswer	Doyouthinktheresourcescouldbeimproved	Canyoupleaseelaborateonyouranswer_A	Doyouthinkthattheresourcesweremadeavailabletoyouattherighttimein	Ifyouanswerednoormaybecouldyoupleaseexplainwhy	WhataretheUnfairMeansresourceyoufoundmostusefulSelectallthatappl	DoyouthinkthesupportyouhavereceivedsofarwithrespecttoUnfairMeans	Canyoupleaseelaborateonyouranswer_B	WhatisthemostimportantthingthatyouhavelearntfromyouruseoftheUnfa	HowdidyoufeelaboutUnfairMeansBEFOREusingtheresources	HowdoyoufeelNOWaboutUnfairMeansi.e.AFTERhavingusedtheresources	IfitwereuptoyouhowwouldyoupromotetheUnfairMeansresourcestomaximi	Isthereanythingelsethatyouwanttosayabouttheunfairmeansresourcesa	GenderRecoded	AwarenessOfUM
2020/10/25 10:21:23 pm GMT	4	48	1	6	3	I wouldn't have used the phrase "Unfair Means" but I would have understood the concept.	3	5	5	4	4	5	5	5	4	1		1	Only one small thing. On one of the quiz questions the text showed a male student doing something they shouldn't, being lazy, and used the phrase "oh boys". I didn't think that was helpful and I felt it was sexist.	3	It would have been useful to have had an induction week and received the resources then.	6	1		That there is a Student Handbook with the information in it.	3	2	Rename it.		#NULL!	#NULL!
2020/11/09 3:06:37 pm GMT	4	28	3	6	1		4	5	5	5	4	3	4	5	2	1		3		1		2	1	n/a	To cite everything and reference appropriately	4	5	I would embed them within a credit-bearing module.	n/a	#NULL!	1
2020/11/12 11:23:29 am GMT	3	26	1	5	1		5	5	5	5	5	5	5	5	5	1		2		1		2	1			4	5			#NULL!	1
2020/11/15 11:54:28 am GMT	4	46	7	6	1		3	4	5	4	3	5	3	4	2	1	No.	1	No.	1		2	1	No.	To pay more attention to paraphrasing.	3	3	I would do it just the same as it is done now.	No.	#NULL!	1
2020/11/20 10:21:54 am GMT	#NULL!	23	2	2	1		5	5	5	4	5	5	4	4	4	1		1		1		1	1			3	3			#NULL!	1
2020/10/20 5:26:18 pm GMT	1	28	8	3	2		5	5	5	5	3	4	3	4	4	3		1	Make it more summarized and easy to understand	1		4	1			4	2			1	2
2020/10/21 11:42:20 pm GMT	1	29	8	3	2		5	5	5	5	5	5	5	5	5	1		1	references	1		1	1		I will fail in the course	4	4	I would put it on YouTube as promote	No, Thank you	1	2
2020/10/22 11:50:08 am GMT	1	22	2	2	1		5	5	5	5	4	5	5	5	5	1		3		1		3	1			3	4			1	1
2020/10/22 3:27:56 pm GMT	1	23	2	1	1		5	5	5	4	4	5	5	5	5	3	The current resources are too much and some of them are repetitive	1	a little bit complex	1		1	1		Paraphrase	3	3	send to email		1	1
2020/10/23 10:54:52 am GMT	1	25	2	3	1		2	2	2	1	1	1	1	1	1	1		1		1		2	1		I can avoid any unfair means as possible.	2	4	I don't have any ideas.	no	1	1
2020/10/24 12:56:59 pm GMT	1	24	1	6	2		5	5	5	5	4	5	4	5	5	1	They were at the right level for me to understand.	3	I am a little confused about what exactly is paraphrasing. In my first year as an undergraduate, I had a disciplinary meeting as I had unintentionally had aspects of plagiarism in my work. In particular, I was paraphrasing incorrectly. So, in your quiz when I was asked to define paraphrasing, I used the definition made clear to me in my disciplinary meeting a few years ago. That answer was marked…	1		2	3	I would appreciate some more clarification. I may be going to one of the drop-in sessions for this!	That cheating can be unintentional but avoidable if I make sure to refer back to these resources.	3	2	I would ensure that all teaching modules touches on Unfair Means when discussing assignments. It may get a bit repetitive, but it would really drum into students' heads what Unfair Means is.		1	2
2020/10/26 6:07:56 pm GMT	1	31	1	6	1		5	5	5	5	5	5	5	5	5	1		2		1		6	1		How easy it seems to be to incur unfair means	3	3	N/A	N/A	1	1
2020/10/27 3:27:40 pm GMT	1	25	1	6	1		5	5	5	5	5	5	5	5	5	1		3		1		1	1			3	4			1	1
2020/10/28 1:53:44 pm GMT	1	22	2	3	1		5	5	5	5	5	5	5	5	5	1		2		1		1	1		To be honest	3	4	Use the internet	Nothing	1	1
2020/10/28 4:55:45 pm GMT	1	23	2	3	3	I may have known UM in the pre-sessional course.	5	5	5	5	5	5	5	5	5	3		3	May add more examples.	1		2	1		It is important to quote information.	4	4			1	#NULL!
2020/10/29 2:56:14 pm GMT	1	23	2	3	1		1	1	1	1	1	1	1	1	1	1		1	Resources are sometimes too cluttered to view easily.	1		5	1			2	3			1	1
2020/10/30 3:49:09 pm GMT	1	26	1	5	1		4	4	4	3	3	4	4	4	3	1	It was useful to have examples, and to cover the different types of unfair means. Even though it was something I was familiar with, it was helpful to be re-assured that the rules are the same as I am used to, and to check my understanding.	3	Perhaps you could expand more on slightly less clear areas such as proofreading. I also wasn't sure all the information in the student handbook was up to date, as sometimes it referenced earlier years ("In academic year 2017-18, the Information School will accept either Version 5 or Version 6 of the APA system"). Also I'm sure this wasn't deliberate, but some of the content of the quiz could be s…	1		1	1		Re-assured that I understand the rules.	4	5			1	1
2020/10/31 10:48:18 am GMT	1	22	2	3	1		4	4	4	4	4	4	4	4	4	1		3		1		6	1			3	4			1	1
2020/10/31 1:44:07 pm GMT	1	50	1	6	1		5	4	4	5	5	5	4	5	4	1		3	Some of the recordings sound very quiet	1		1	1		How easy it is to commit if not paying attention!	3	4	I think you do as much as possible already.	I am probably more anxious about unwittingly plagiarising, etc, than I was before. Perhaps because I am more aware of it?	1	1
2020/10/31 4:47:56 pm GMT	1	44	1	6	1		5	5	5	5	5	5	5	5	5	1	Very thorough	2	It was very useful. I knew most of it already but it was helpful to go over it all again	1		1	1	I particularly liked the quiz as it made me reread things in depth to get the right answer and it was real life examples rather than just pages of theory.	Hopefully how to avoid plagiarism without realising I am doing it	2	3	I think i t is easy to access and easy to use. No changes needed	no	1	1
2020/11/01 12:18:16 pm GMT	1	21	2	3	2		3	2	3	2	2	3	4	3	3	3		1		1		1	1		honest	2	2			1	2
2020/11/01 10:43:45 pm GMT	1	21	2	3	2		3	3	3	3	3	3	3	3	3	1		1		1		#NULL!	#NULL!			3	3			1	2
2020/11/04 3:44:30 pm GMT	1	21	1	5	1		5	5	5	5	5	5	5	5	5	1	Efficient and accessible tools which provide all the information students need.	2	Can't see any improvements needed!	1		1	1	Helpful and informative.	The processes which can be taken to keep students in line.	2	4	BlackBoard site		1	1
2020/11/06 3:00:06 pm GMT	1	24	11	3	1		4	4	5	4	4	5	4	5	4	1		3		1		3	3			2	3			1	1
2020/11/06 10:41:33 pm GMT	1	26	2	4	1		5	5	5	5	5	5	5	5	5	1		3		1		6	1			2	3			1	1
2020/11/06 10:52:59 pm GMT	1	35	1	6	1		5	5	5	5	5	5	5	5	5	1	The information is clear and I like the mixed delivery formats	2	It is comprehensive and easy to understand	1		6	1	The information being conveyed in different formats has made it clear to understand and retain	How to reference correctly and the many areas of support available	3	4	Include in the side panel on main course page on Blackboard along with the Induction tasks	It was informative and I have a better understanding of what constitutes unfair means. Thanks	1	1
2020/11/08 4:33:45 pm GMT	1	30	1	6	1		5	5	5	4	4	5	5	5	3	1	Although not exactly interesting they are important and the interactivity of the quiz is good	3	More interactivity	1		1	1	I understand it	How to abide by the rules	4	5	The same	No	1	1
2020/11/08 4:56:29 pm GMT	1	22	2	3	2		3	3	3	3	3	3	3	3	3	1		3		1		6	1		Do not use Unfair Means	1	4			1	2
2020/11/09 12:42:45 pm GMT	1	24	2	1	1		4	4	4	4	4	5	#NULL!	5	4	1		3	it's a little boring to read	1		1	1		Aoviding some problems	3	3			1	1
2020/11/09 1:41:12 pm GMT	1	23	2	2	1		3	3	3	3	3	4	4	3	3	1		3		1		6	1			4	4			1	1
2020/11/09 6:53:31 pm GMT	1	50	#NULL!	6	3	I knew what plagiarism was but not all the cases that constituted plagiarism	5	5	5	5	5	5	5	5	5	1	I think the current resources are very helpful	3	Always everything can be improved. They were very clear to me...I will think of suggestions and revert back in the future.	1		6	1	The UM policy was made clear to me.	it was very useful to see practical examples	3	4	Yes	It was very helpful - Thank you!	1	#NULL!
2020/11/09 8:20:39 pm GMT	1	25	2	2	1		1	1	1	1	1	#NULL!	1	1	1	1	it's adequate	3		1		2	1			3	3			1	1
2020/11/10 7:30:34 am GMT	1	24	2	1	1		5	5	5	5	5	5	5	5	5	1		1		1		1	1		It tells me some methods to write the article in suitable ways.	2	4	Maybe we should do more exercise in practical in academic writing.	No	1	1
2020/11/11 4:01:03 pm GMT	1	27	1	6	2		4	4	4	5	5	5	5	5	4	1	I found the information and tasks to be really helpful and found them engaging	1	Perhaps some of the video could be summarised more, and therefore shorter to watch	1		2	1	I think it has been the right amount of content, as we also have to juggle other work	The assignment guidelines	3	4	Unfair means sections in each BB module (as part of the assessment folder on the left hand side menu)		1	2
2020/11/11 11:21:24 pm GMT	1	22	2	2	2		5	5	5	5	5	5	3	5	4	1		2		1		1	1			3	4			1	2
2020/11/12 11:40:56 am GMT	1	41	1	6	1		5	5	5	5	5	4	5	5	4	1	I think the resources are varied which keeps it interesting.	2	I'm very satisfied with the resources provided.	1		2	1	All the resources provided have been appropriate in supporting my understanding of unfair means.	Learning how Turnitin works.	3	5	Maybe it could be made part of the pre-semester tasks	No	1	1
2020/11/12 12:50:19 pm GMT	1	23	2	2	3	learn something, but not clear	4	4	4	4	4	4	4	4	4	3	maybe adequate	1	improve resources	2		5	3			3	3	enhance understanding	no	1	#NULL!
2020/11/12 6:47:45 pm GMT	1	24	1	5	1		5	5	5	5	5	5	5	5	5	1		2		1		1	1			5	5			1	1
2020/11/13 6:25:29 pm GMT	1	22	2	2	1		5	5	5	4	4	5	4	5	4	1	Very comprehensive resources	3		1		6	1	Yes,detailed enough		2	4	Edit the key points of the video material and the introduction of each course exam together		1	1
2020/11/13 8:50:43 pm GMT	1	42	1	2	1		4	4	4	4	4	4	4	4	4	1		2		1		6	1		How to reference	3	4			1	1
2020/11/14 3:07:58 pm GMT	1	26	1	6	3	I did not know it by this name, but was familiar with all it entails.	4	5	4	5	5	5	5	4	4	1	All very helpful, easy to find, and I'm glad it was signposted early on.	3	I found the flipbook resource a little difficult to use, in terms of sizing and sometimes the pages going out of sync so not flipping correctly, but the content was helpful.	1		1	1		How to properly paraphrase.	3	4	I can't think of a way to maximise visibility, I think it is well signposted.	Thank you	1	#NULL!
2020/11/15 11:08:41 am GMT	1	27	1	5	1		5	5	5	5	5	5	5	5	5	1	Covered everything needed, extensively	2		1		3	1		Plagiarism and APA guidelines.	2	2	Email.		1	1
2020/11/15 3:29:35 pm GMT	1	26	2	1	1		4	5	5	4	4	5	5	5	5	1		3		1		6	1		unfair means examples and quiz	3	4	the unfair means examples are very useful and looked elegant, but a simple PDF may much easier to read in my view.		1	1
2020/11/15 5:17:38 pm GMT	1	32	6	2	2		5	5	5	5	5	5	5	5	5	1		1		1		1	1		Honesty	4	2			1	2
2020/11/15 6:16:33 pm GMT	1	25	2	2	1		1	1	1	1	1	1	1	1	1	1		1		1		6	1			3	3			1	1
2020/11/15 8:58:15 pm GMT	1	39	1	6	1		5	5	5	5	5	5	5	5	4	1	It is useful as a point of reference to have this information in one place. The videos help to make the points clear which might be missed from the student handbook.	3		1		3	1		Not much but I work as a lecturer in HE and the principles are the same. Some of the administration around it differs a bit.	5	5	Yes.		1	1
2020/11/15 9:26:24 pm GMT	1	22	1	5	1		4	4	4	3	4	4	4	4	3	1	I thought the information was delivered clearly.	1	It would be useful if the resources were more easily accessed from Blackboard.	1		2	1	I already understood a lot about Unfair Means, so this was an adequate refresher.	How to avoid paraphrasing	3	3	They could be linked from MUSE.	N/A	1	1
2020/11/16 2:23:47 am GMT	1	50	13	6	1		5	5	5	4	5	5	5	5	4	1	Easy to understand	3	Maybe add audio for some questions	1		1	1	Live sessions, recorded videos and also information is available to refer to.	The consequences of using unfair means	2	4	I would promote unfair means resources because it involves some detail that can be tricky and easily overlooked and yet the consequences of misuse are serious.	I will need to keep revisiting the resources to make sure i am on the right track.	1	1
2020/11/16 4:36:34 am GMT	1	28	2	1	1		5	5	5	5	3	5	4	5	5	3	The quiz is interesting. It will be better if there are correct answers and description provided after submission.	1	The booklet of plagarism is only available online, it's better if we can download it.	1		1	1		How to avoid plagarism by correct referencing	4	3			1	1
2020/11/16 10:12:19 am GMT	1	23	2	1	2		5	5	5	5	5	5	5	5	5	1		2		1		2	1			3	4			1	2
2020/11/17 6:06:17 pm GMT	1	31	4	1	1		4	4	5	4	3	5	3	5	3	1	Everything I need to establish what falls or doesnt under unfair means can be found in the folders; which, has been helpful	2		1		2	1		Previous work can be classed as self-plagiarism	3	4	Email some of the documentations out because first couple of weeks I was still trying to get the hang of Blackboard and it's multiple folders/files		1	1
2020/11/17 6:14:15 pm GMT	1	23	2	3	2		1	2	1	1	3	1	1	1	1	1		3		1		1	2			2	1			1	2
2020/11/17 6:36:54 pm GMT	1	23	2	3	1		5	4	5	5	5	5	5	5	4	1		2		1		6	3		Learn all the knowledge well and be responsible for yourself seriously.	4	5	There may be more things that must be done about improper means, allowing students to check in and participate	I think everything is very good and I learned very useful knowledge. Thanks professors!	1	1
2020/11/17 6:49:48 pm GMT	1	23	2	2	1		5	4	5	5	5	5	5	5	5	#NULL!		2		1		1	1			2	3			1	1
2020/11/17 7:10:03 pm GMT	1	39	9	6	3	I had some knowledge about UM	4	4	4	3	4	4	3	4	4	1		3		1		1	1			3	4			1	#NULL!
2020/11/17 7:29:20 pm GMT	1	33	2	2	3	I don't know what it is	3	3	3	3	3	3	3	3	3	3		3		1		6	3			3	3			1	#NULL!
2020/11/17 9:55:24 pm GMT	1	24	11	1	2		5	5	5	5	5	5	4	5	4	1		2		1		2	1		APA	2	3	Teach us how to write good reference in Unfair Means online session		1	2
2020/11/18 7:36:33 am GMT	1	23	2	4	1	I don't exactly know the answer to the question.	1	1	1	1	1	1	1	1	1	2	I can enjoy in the current resources.	3	It could be more attractive.	1		6	1	I can clearly recognize which method is unfair means.	I should finish all of the task by my self, not depend on some unfair means.	3	4	Put it on the first of the main table.	No.	1	1
2020/11/18 7:39:43 am GMT	1	22	2	4	1		5	5	5	5	5	5	5	5	5	1		3	I think it's good enough.	1		1	1		How to reference.	4	3			1	1
2020/11/18 8:51:33 pm GMT	1	27	1	6	1		5	5	5	4	5	5	5	5	5	1	Gave overview of what unfair means are, how treated at Sheffield & the quiz to test our understanding - made it more fun, and meant it wasn't just documents that we had to read	3	Potentially some other downloadable material that we could use as quick-reference material (alongside student handbook) if needed - like the Unfair Means FAQ - could be useful	1		1	1	Gave overview of topic, which is what is needed at this point in the course, but also highlighted where we can get support if needed	Clarification about Sheffield specifics regarding unfair means	4	5	identify weekly topics in the blackboard folders to aid navigation if needed later in the course (rather than just Week 1, etc., which means you need to know which topics where covered when and you may not have that information easily to hand)	Useful for clarifying how unfair means is treated and showcasing where specific information can be located	1	1
2020/11/19 11:05:50 am GMT	1	24	2	1	1		5	5	5	5	5	5	5	5	5	1		2		1		3	1			3	4			1	1
2020/11/19 11:08:49 am GMT	1	23	2	1	1		5	5	5	5	5	5	5	5	5	1		3		1		1	1			2	4			1	1
2020/11/19 11:15:48 am GMT	1	21	2	2	1		4	4	4	5	5	5	4	5	4	1		3		1		2	1		The result of unfair means is severe	3	4			1	1
2020/11/19 11:30:01 am GMT	1	24	2	2	1		1	2	1	2	2	1	1	2	2	1		3		1		3	1			2	2			1	1
2020/11/19 12:27:45 pm GMT	1	23	2	4	1		3	4	3	4	4	2	4	3	1	1		1		1		1	1			2	3			1	1
2020/11/20 9:01:02 am GMT	1	24	2	1	1		4	4	4	4	4	4	4	4	4	1		1		1		2	1		How to avoid plagiarism when writing essay	2	4			1	1
2020/11/20 9:07:43 am GMT	1	24	1	6	1		5	5	5	4	5	5	5	5	5	1		2		1		1	1		That supporting someone else with using unfair means is an offence in itself.	4	5	Give links to the resources on all coursework/ assessment pages.		1	1
2020/11/20 9:23:59 am GMT	1	24	1	5	3	I was aware of plagiarism and academic offences but they weren't referred to as "unfair means"	5	5	5	5	5	5	5	5	5	3		2		1		1	1		Referencing styles	3	4			1	#NULL!
2020/11/20 9:50:14 am GMT	1	23	2	7	1		4	4	4	5	5	5	5	5	5	1	They are useful	3		1		6	1		to help with my coursework	4	5			1	1
2020/11/20 10:02:44 am GMT	1	23	2	1	1		5	5	5	5	5	5	5	5	5	3		1		1		5	1		reliability comes first	3	4	it's perfect	no	1	1
2020/11/20 10:04:22 am GMT	1	26	11	1	1		5	5	5	5	5	5	5	5	5	1		2		1		3	1		the types and to what extent would be defined as unfair means	3	5	I would list down all possible unfair means and send to all students	No, i think the lecture has made it pretty clear	1	1
2020/11/20 11:02:53 am GMT	1	23	2	3	2		5	5	5	5	5	5	5	5	5	1	They can help me clearly understand Unfair.	2	They can help me clearly understand Unfair.	1		6	1			3	5			1	2
2020/11/20 11:05:26 am GMT	1	23	1	6	1		5	4	5	4	4	5	5	5	4	1	I think the quiz is a good way of engaging us and encouraging us to think about Unfair Means	2		1		1	1	I am glad it was all available from the start of the course.	I didn't know that there were so many sorts of unfair means, I thought plagiarism was the only sort so that is useful to know.	2	4	Send out emails		1	1
2020/11/20 11:19:43 am GMT	1	25	2	1	3	I learned some similar content before	5	5	5	5	5	5	5	5	5	3		3		1		1	1			3	4			1	#NULL!
2020/11/20 11:33:25 am GMT	1	25	2	3	1		1	1	1	1	3	3	2	1	1	1		1		1		5	1			3	2			1	1
2020/11/20 12:01:38 pm GMT	1	23	2	1	1		5	5	5	5	4	5	4	5	5	3		1	Add Chinese interpretation	3	I think the requirements of the final task should be issued in advance, so that the study will be more targeted and the preparation time will be more sufficient	1	1			3	3		no	1	1
2020/11/20 1:30:57 pm GMT	1	24	2	4	1		2	2	2	2	2	2	2	2	2	1		3		1		6	1			3	4			1	1
2020/11/20 2:18:48 pm GMT	1	24	2	1	1		5	5	5	5	5	5	5	5	5	1		3		1		6	1			2	3			1	1
2020/11/20 2:24:14 pm GMT	1	24	2	1	1		4	2	4	3	4	4	4	3	2	1		3		1		6	1		honest	3	3			1	1
2020/11/20 3:05:28 pm GMT	1	22	2	2	2		4	4	4	4	4	4	4	4	4	3		1		#NULL!		#NULL!	#NULL!			#NULL!	#NULL!			1	2
2020/11/20 3:28:41 pm GMT	1	25	2	1	1		4	5	4	4	5	5	5	5	4	1	It covers lot of aspects.	3	Maybe can add more different resources.	1		6	1	Because we need to know the pros and cons, so as to prevent mistakes from happening.	We need to be fair.	2	3	I don't know.	No	1	1
2020/11/20 4:15:53 pm GMT	1	29	5	1	1		5	5	5	5	5	5	5	5	3	1	The resources are very informative but could have been well structured.	#NULL!	The resources are very informative but could have been well structured and interesting. I guess creating the whole information in form of some movie, while sticking only to the topic, would be more beneficial. And keeping the length of the videos small or making different videos for each topic, as in one for UM, one for coursework and submission related,...and so on....would make it easy to searc…	1		1	1	The resources we have been provided has been really informative.	Double submission concept. I had never thought of it.	3	4	Have already suggested in 'how to improve' section.	no. this is all.	1	1
2020/11/20 5:39:38 pm GMT	1	21	2	2	1		4	4	4	4	4	4	4	4	4	2		3		3		1	3			3	3			1	1
2020/10/22 9:47:33 am GMT	2	22	2	3	1		5	5	5	5	5	5	5	5	5	1		2		1		1	1			4	4			2	1
2020/10/24 5:54:06 am GMT	2	23	2	2	1		1	1	1	1	1	1	1	1	1	1		3		1		4	1			4	4			2	1
2020/10/24 11:14:26 am GMT	2	#NULL!	1	8	1		4	5	4	5	4	5	4	4	4	1		3	The Blackboard software can be overwhelming as a new user. Clearer signposting to resources in general may improve access to learning materials.	1		1	1		It has reminded me of the many ways my work could be penalized and the importance of being aware of the submission guidelines.	3	4	Posting another Unfair means quiz towards January would reaffirm the submission expectations to students.		2	1
2020/10/24 5:58:27 pm GMT	2	22	3	1	1		5	5	5	5	5	5	5	5	5	1		2		1		6	1			5	5			2	1
2020/10/25 3:06:52 pm GMT	2	23	3	1	1		5	5	5	5	5	5	5	5	5	1	Resources are great to give you an idea of Unfair Means and how not to use them	2	You provided enough information and resources	1		6	1		Not to use unfair means	3	4			2	1
2020/10/31 9:59:03 pm GMT	2	37	2	3	1		5	5	5	5	5	5	5	5	5	1	It's good enough to understand	3	No exact idea yet	1		6	1	I think I the support is appropriate and I know how to avoid Unfair Means	Paraphrasing, citation and reference list in APA.	3	4	Animation short video? Maybe	Thank you!	2	1
2020/11/01 8:49:10 pm GMT	2	26	2	3	1		2	1	1	1	1	2	2	2	2	1	language unfamiliar and too much video to watch	1		1		1	1		do not help other people cheat	4	5			2	1
2020/11/05 2:32:40 pm GMT	2	23	1	6	2		5	5	5	4	4	5	5	5	4	1	They are fine, though I think it needs to be streamlined a bit. There is a lot of content, and some of it is a bit repetitive. There should just be an explanatory video and then the quiz.	2	Again, the resources are fine - just quite a lot!	1		1	1		I am now completely certain on what is and is not permissible. Also clears up some uncertainties about referencing.	4	5	Just introduce them in week 1.		2	2
2020/11/05 10:23:36 pm GMT	2	41	10	6	3	I was aware of the various forms of plagiarism and cheating, but not of the concept of "unfair means".	4	5	4	4	5	5	4	5	5	1		1	I honestly couldn't find the exact answers to two questions of the quizz even going back to the materials (questions related to the consequences of bad referencing and unfair means). Should the consequences of unfair means be made even clearer? I know it really depends on the individual case, though. I am also unclear on whether requesting feedback from peers on a paper before submitting it const…	1		6	1	I didn't expect to get such a detailed (and not boring) introduction on this subject.	The definition of fair paraphrasing.	4	5			2	#NULL!
2020/11/09 12:22:43 pm GMT	2	23	2	1	1		3	3	3	3	3	3	3	3	3	3		1		1		6	3		The importance of Honesty	3	2	Produce and distribute brochure on Unfair Resources, place them next to free magazines provided by schools.		2	1
2020/11/09 12:30:06 pm GMT	2	24	2	1	1		4	5	4	4	3	3	4	5	4	3		3		3		3	1			4	3			2	1
2020/11/09 9:57:55 pm GMT	2	37	1	5	3	I knew of the general idea of academic fairness and 'the concept of plagiarism, but understood this quite simplistically. The term 'unfair means', and some of what it includes, are new to me.	5	5	5	5	#NULL!	5	5	5	5	1	I appreciated the introductory material, and know where to go for more information/guidance when I need it.	2		1		1	1		The importance of appropriate citation/referencing, and the need for the bibliography to relate to cited sources.	3	4	I would email some of the key reference material out - but this could just be because I'm still getting used to finding and accessing resources in Blackboard.		2	#NULL!
2020/11/11 7:26:13 am GMT	2	23	2	2	1		5	5	5	5	5	5	5	5	5	1		3		1		2	1			3	3			2	1
2020/11/12 4:54:28 pm GMT	2	24	1	1	1		5	5	5	5	5	5	5	5	4	1		2	I guess everything can be improved but I have nothing specific to note. It was very good	1		4	1			5	5			2	1
2020/11/12 6:13:21 pm GMT	2	24	2	4	1		2	2	2	2	1	3	2	2	1	3		3		3	it seems a little late, I have a lot of homework to do now, it takes time to understand	2	1		what kind of acticities shouldn't be done and the consequnce of doing such things	3	3	put them in the reading lists of every course	really apreciate	2	1
2020/11/13 10:05:30 am GMT	2	40	12	6	1		5	5	5	5	5	5	5	5	5	1	The information provided is comprehensive and easy to understand.	1	The flip book was engaging but a little too long. I understood the concept of paraphrasing and direct quotation to avoid plagiarism early in the flip book and the repetition seemed a bit long. Also, while I enjoyed seeing the original source, sometimes all the text balloons on the page made the info. a bit crowded.	1		6	1	Yes, the quiz as a mandatory task to complete by week 3 is a good deadline. It allows student to get their feet in the programme and get used to engaging with material in Blackboard, and then guides them to engage with the UM before serious planning for the module assessment begins.	I liked the refresher on the various forms of plagiarism. Additionally the consequences for plagiarism were important to know.	5	5	I would like promotional email to help remind. The amount of emails and incoming tasks can be overwhelming in the first 2 weeks and in all fairness I had completely forgot about the introductory task requirement until I received the email from Dr Laura Sbaffi. Maybe some emails leading up to the deadline as gentle reminders with nice text and graphics would be helpful.	Overall excellent resources.	2	1
2020/11/14 11:02:52 am GMT	2	23	1	1	1		5	5	5	5	5	5	5	5	5	1		2		1		6	1			4	5			2	1
2020/11/14 10:04:32 pm GMT	2	24	1	1	1		5	5	5	5	4	4	4	5	3	1		3	A more black and white list of do's and don't's might suit some people better	1		3	1		The explanation of the APA referencing	2	3			2	1
2020/11/14 10:14:29 pm GMT	2	23	2	4	1		5	5	5	5	5	5	5	5	5	3		1		3		4	1			5	5			2	1
2020/11/15 5:32:51 pm GMT	2	23	2	2	1		5	5	5	5	5	5	4	5	5	1		1		1		6	1		20-question quiz	3	4			2	1
2020/11/15 8:30:51 pm GMT	2	24	2	1	2		4	4	4	5	5	5	5	5	4	1	there are a full reading list	2		1		6	1			2	3			2	2
2020/11/15 11:26:56 pm GMT	2	47	1	1	1		5	5	5	5	5	5	3	5	5	1	Concise	3	Made clearer	1		6	1	Resources readily available	Referencing	3	4	Regularly emails out to students	Very good	2	1
2020/11/17 7:22:03 pm GMT	2	25	2	1	1		5	5	5	4	4	5	4	5	5	1	Yes, I think the material is very interesting and very informative.	3	It can be more concise in columns.	1		1	1		I have a clear understanding of all unfair means and will avoid these mistakes.	4	5	I will provide links to Unfair Means on each assignment pages and submitted pages (such as turnitin), and display warning slogans.		2	1
2020/11/17 8:06:25 pm GMT	2	25	2	1	1		2	2	2	2	2	1	1	2	2	1		3		1		1	1		paraphrase	3	3			2	1
2020/11/17 8:08:44 pm GMT	2	40	1	4	1		5	4	5	5	4	4	5	5	3	1		2		1		3	1		I cannot say I have learned much, as I covered all of these topics when studying for my BSc at UoS	4	4	Ensure links are posted in all of the coursework briefing sections on Blackboard		2	1
2020/11/17 8:39:57 pm GMT	2	23	2	4	1		1	1	1	1	1	1	1	1	1	1		1		1		1	1			2	4			2	1
2020/11/18 10:45:18 am GMT	2	25	5	1	1		5	5	5	5	5	5	5	5	5	1		3	There is no way to know the correct answers to the quiz after submission	1		2	1			4	4			2	1
2020/11/18 2:07:04 pm GMT	2	22	2	2	1		5	5	5	5	5	5	5	5	5	1		3		1		6	1		No cheat	3	3	idk	no	2	1
2020/11/18 4:53:40 pm GMT	2	27	2	2	1		5	5	4	4	4	5	5	4	4	1	These documents are enough to read.	3	The tutorial courses can be added in the future.	1		1	1	The documents are adequate and available.	It is important to be honest when we are writing our essay.	3	4	Downloading these resources and discussing these with my classmates.	none.	2	1
2020/11/18 8:20:20 pm GMT	2	27	2	8	1		3	3	3	3	4	3	4	3	3	1	sufficient	1	more sophisticated	1		5	1	good	keep academic	3	3	find original resources	no	2	1
2020/11/20 9:38:28 am GMT	2	25	2	1	2		5	3	4	3	4	3	3	4	3	1		1		1		5	1			3	3			2	2
2020/11/20 10:00:02 am GMT	2	27	2	1	1		5	5	5	5	5	5	5	5	5	1		3		1		6	1			3	5			2	1
2020/11/20 10:12:01 am GMT	2	30	11	1	1		5	5	5	5	5	5	5	5	5	1	quite useful	2	moderate amount of information	1		3	1		the types of plagiarism	1	4	email remind every week on various content	no	2	1
2020/11/20 10:21:53 am GMT	2	23	2	2	1		3	4	2	3	5	5	4	3	3	2		1		1		6	3			2	4			2	1
2020/11/20 10:35:57 am GMT	2	20	2	2	1		3	4	4	5	3	4	4	2	2	1		2	I think itâ€™s good now	1		1	3		In most cases,we should rely on our own conscious efforts.	2	3	Promote in the class and our major	No	2	1
2020/11/20 11:36:19 am GMT	2	28	#NULL!	3	2		1	1	1	1	2	2	1	1	1	1		2		1		3	1			1	4			2	2
2020/11/20 12:19:48 pm GMT	2	23	#NULL!	2	1		5	5	5	5	5	5	5	5	5	1		2		1		1	1			3	5			2	1
2020/11/20 1:32:23 pm GMT	2	29	1	6	1		5	5	5	4	4	5	5	5	5	1		2		1		2	1		The precise rules that Sheffield university employ to handle UM.	4	4			2	1
2020/11/20 2:35:16 pm GMT	2	25	5	1	1		5	5	5	5	4	5	5	5	5	1	I Liked the idea of presenting doodles in each question .I never felt bored because of them and I think I can Use this idea of creating doodles	3	we can actually print a small book let which can explain unfair means exhaustively	1		1	1	I have attended lectures of Prof Laura and Prof Skye, their experience with students who used unfair means (knowingly or unknowingly) helped me a lot. Before that, I know just the theory behind unfair means but after examples, I realized that I do not know much about unfair means in practice	Be careful with your assignment submission or project or dissertation	2	3	I think I wouldn't have done any more better	Nothing	2	1
2020/11/20 2:38:43 pm GMT	2	23	2	1	1		5	5	5	3	4	5	5	5	5	1		1	can add more interactive session in the 5 steps	1		2	1		Using others research is not a bad thing, just need to do it in a right way.ï¼ˆi.g. citationï¼‰	4	5	to make posters or have a lecture in every program.	Nothing ,thanks!	2	1
2020/11/20 2:51:53 pm GMT	2	22	2	2	1		5	5	5	5	5	5	5	5	5	1		1		1		3	3			3	3			2	1
2020/11/20 3:21:11 pm GMT	2	23	2	2	1		2	2	2	3	#NULL!	2	3	2	2	2		3		1		1	3			2	2			2	1
2020/11/20 4:32:26 pm GMT	2	24	5	1	1		3	5	3	4	5	5	5	5	5	1	Great job done during the pandemic to educate us on unfair means	2	So far so good	1		1	1	Yes	Self-Plagiarism is bad too	3	4	Instead of big quizzes/assignments, give students more frequent smaller quizzes/assignments	no	2	1
2020/11/20 8:32:44 pm GMT	2	24	2	1	2		1	1	1	1	3	3	3	1	1	1	Basically I can find enough resources in StarPlus/Google scholar	1	Sometime I feel diffficult to find the exactly essay	1		5	1		Do not use them	3	2			2	2
2020/11/24 1:04:18 am GMT	2	23	2	1	1		3	3	3	3	3	3	3	3	3	1	We have enough lecture ,practical and reading sources.	3	I think itâ€™s good enough for me.	1		6	1		Refusing plagiarism.	3	3	I think every teachers could tell more about Unfair Means in their own contents and let student notice its importance.	Nothing	2	1
2020/11/24 9:35:12 pm GMT	2	22	2	6	2		1	1	1	1	3	3	3	1	1	1		1		1		5	1			4	2			2	2
2020/11/24 10:14:22 am GMT	2	21	2	1	1		3	3	3	3	3	3	3	3	3	1		3		1		3	1			1	5		Nothing	2	1
